# Supplementary material for: Identification of Tropical Plant Extracts That Extend Yeast Chronological Life Span
Source: Cells. 2021 Oct 11;10(10):2718. doi: 10.3390/cells10102718 (PMC8534465; doi:10.3390/cells10102718)
Supplement: Supplementary file 1 [file cells-10-02718-s001.zip]

Archive with 1 entries (1 files):
- cells-1377734-supplementary.pdf
